# Supplementary material for: Mapping the Genetic Relatedness of Outdoor-Biting Anopheles Mosquitoes in Zambia
Source: Insects. 2025 Nov 25;16(12):1198. doi: 10.3390/insects16121198 (PMC12734120; doi:10.3390/insects16121198)
Supplement: Supplementary file 1 [file insects-16-01198-s001.zip]

Archive with 1 entries (1 files):
- insects-3920048-supplementary.pdf
